# Supplementary material for: Intracrine Formation of Steroid Hormones in Breast Cancer, Epidermal Keratinocyte, Dermal Fibroblast, and Adipocyte Cell Lines Measured by LC-MS/MS
Source: Int J Mol Sci. 2025 Jan 30;26(3):1188. doi: 10.3390/ijms26031188 (PMC11818555; doi:10.3390/ijms26031188)
Supplement: Supplementary file 1 [file ijms-26-01188-s001.zip]

Archive with 1 entries (1 files):
- ijms-3417820 Supplementary Files.pdf
